# Supplementary material for: The Effect of Downsizing Packages of Energy-Dense, Nutrient-Poor Snacks and Drinks on Consumption, Intentions, and Perceptions—A Scoping Review
Source: Nutrients. 2021 Dec 21;14(1):9. doi: 10.3390/nu14010009 (PMC8746546; doi:10.3390/nu14010009)
Supplement: Supplementary file 1 [file nutrients-14-00009-s001.zip]

Archive with 1 entries (1 files):
- nutrients-1502539-supplementary.pdf
